# Supplementary material for: Quantitative GC–TCD Measurements of Major Flatus Components: A Preliminary Analysis of the Diet Effect
Source: Sensors (Basel). 2022 Jan 22;22(3):838. doi: 10.3390/s22030838 (PMC8840200; doi:10.3390/s22030838)
Supplement: Supplementary file 1 [file sensors-22-00838-s001.zip]

Archive with 1 entries (1 files):
- sensors-1546263-supplementary.pdf
